# Supplementary material for: Gel-Forming of Self-Assembling Peptides Functionalized with Food Bioactive Motifs Modulate DPP-IV and ACE Inhibitory Activity in Human Intestinal Caco-2 Cells
Source: Biomedicines. 2022 Jan 31;10(2):330. doi: 10.3390/biomedicines10020330 (PMC8869507; doi:10.3390/biomedicines10020330)
Supplement: Supplementary file 1 [file biomedicines-10-00330-s001.zip]

Archive with 1 entries (1 files):
- biomedicines-1555380-supplementary.pdf
